# Supplementary material for: Oscillatory brain responses to own names uttered by unfamiliar and familiar voices
Source: Brain Res. 2014 Dec 3;1591:63–73. doi: 10.1016/j.brainres.2014.09.074 (PMC4235780; doi:10.1016/j.brainres.2014.09.074)
Supplement: Supplementary file 3 — Supplementary material [file mmc3.zip]

Archive with 1 entries (1 files):
- Suppl.Figure1.tif
